# Supplementary material for: Michaelmoelleria (Gesneriaceae), a new lithophilous dwelling genus and species with zigzag corolla tube from southern Vietnam
Source: PhytoKeys. 2020 May 8;146:89–107. doi: 10.3897/phytokeys.146.49731 (PMC7228932; doi:10.3897/phytokeys.146.49731)
Supplement: XML Treatment for Michaelmoelleria [file phytokeys.146.49731-treatment1.xml]

<!DOCTYPE tp:taxon-treatment
  PUBLIC "-//TaxonX//DTD Taxonomic Treatment Publishing DTD v0 20100105//EN" "tax-treatment-NSO.dtd">
<tp:taxon-treatment xmlns:tp="http://www.plazi.org/taxpub"><tp:treatment-meta><kwd-group><label>Taxon classification</label><kwd><named-content xmlns:xlink="http://www.w3.org/1999/xlink" content-type="kingdom">Plantae</named-content></kwd><kwd><named-content xmlns:xlink="http://www.w3.org/1999/xlink" content-type="order">Lamiales</named-content></kwd><kwd><named-content xmlns:xlink="http://www.w3.org/1999/xlink" content-type="family">Gesneriaceae</named-content></kwd></kwd-group><mixed-citation publication-type="journal"><person-group><name><surname>Wen</surname><given-names>Fang</given-names></name><name><surname>Xin</surname><given-names>Zi-Bing</given-names></name><name><surname>Fu</surname><given-names>Long-Fei</given-names></name><name><surname>Li</surname><given-names>Shu</given-names></name><name><surname>Su</surname><given-names>Lan-Ying</given-names></name><name><surname>Maciejewski</surname><given-names>Stephen</given-names></name><name><surname>Huang</surname><given-names>Zhang-Jie</given-names></name><name><surname>Do</surname><given-names>Truong Van</given-names></name><name><surname>Wei</surname><given-names>Yi-Gang</given-names></name></person-group><article-title><italic><tp:taxon-name><tp:taxon-name-part taxon-name-part-type="genus" reg="Michaelmoelleria">Michaelmoelleria</tp:taxon-name-part></tp:taxon-name></italic> (<tp:taxon-name><tp:taxon-name-part taxon-name-part-type="family">Gesneriaceae</tp:taxon-name-part></tp:taxon-name>), a new lithophilous dwelling genus and species with zigzag corolla tube from southern Vietnam</article-title><source>PhytoKeys</source><day>08</day><month>5</month><year>2020</year><volume>146</volume><fpage>89</fpage><lpage>107</lpage><pub-id pub-id-type="doi">10.3897/phytokeys.146.49731</pub-id></mixed-citation></tp:treatment-meta><tp:nomenclature><tp:taxon-name><object-id xmlns:xlink="http://www.w3.org/1999/xlink" content-type="arpha" xlink:type="simple">7D46C9F1-F382-5544-AF9D-5E4A58DBD84C</object-id>
              <tp:taxon-name-part taxon-name-part-type="genus" reg="Michaelmoelleria">Michaelmoelleria</tp:taxon-name-part>
              <object-id xmlns:xlink="http://www.w3.org/1999/xlink" content-type="ipni" xlink:type="simple">urn:lsid:ipni.org:names:77209568-1</object-id>
            </tp:taxon-name><tp:taxon-authority>F. Wen, Y.G. Wei &amp; T.V. Do</tp:taxon-authority><tp:taxon-status xmlns:xlink="http://www.w3.org/1999/xlink" xlink:type="simple">gen. nov.</tp:taxon-status></tp:nomenclature><tp:treatment-sec sec-type="diagnosis" id="SECID0ENHAE"><title>Diagnosis.</title><p><italic><tp:taxon-name><tp:taxon-name-part taxon-name-part-type="genus" reg="Michaelmoelleria">Michaelmoelleria</tp:taxon-name-part></tp:taxon-name></italic> resembles monotype genus <italic><tp:taxon-name><tp:taxon-name-part taxon-name-part-type="genus" reg="Cathayanthe">Cathayanthe</tp:taxon-name-part></tp:taxon-name></italic>, but differs from the latter by leaf blade glabrous (vs. sericeous to pubescent in <italic><tp:taxon-name><tp:taxon-name-part taxon-name-part-type="genus" reg="Cathayanthe">Cathayanthe</tp:taxon-name-part></tp:taxon-name></italic>, same as order followings); calyx actinomorphic (vs. zygomorphic); fertile stamens 4 (vs. 2), stigma 2, both developed ligulate (vs. 1, subcapitate, divided on 1 side); capsule long linear (vs. fleshly, narrowly ellipsoid). The new genus is also morphologically similar to <italic><tp:taxon-name><tp:taxon-name-part taxon-name-part-type="genus" reg="Deinostigma">Deinostigma</tp:taxon-name-part></tp:taxon-name></italic> and <italic><tp:taxon-name><tp:taxon-name-part taxon-name-part-type="genus" reg="Tribounia">Tribounia</tp:taxon-name-part></tp:taxon-name></italic>, but is easily distinguished from both by having corolla tube narrowly curving to zigzag infundibuliform-tubular, and bent at about 90° angle in the middle of corolla tube (vs. infundibuliform in <italic><tp:taxon-name><tp:taxon-name-part taxon-name-part-type="genus" reg="Deinostigma">Deinostigma</tp:taxon-name-part></tp:taxon-name></italic>; of a narrow lower tube which widens into an infundibuliform &amp; upper tube which has a prominent boss on the dorsal surface in <italic><tp:taxon-name><tp:taxon-name-part taxon-name-part-type="genus" reg="Tribounia">Tribounia</tp:taxon-name-part></tp:taxon-name></italic>, same as order followings), fertile stamens number 4 (vs. 2; 2) and stigma 2-lobed, lobes often gathering together (vs. upper lip usually vestigial and only lower lip developing, broad, flat and weakly 2-lobed; capitate).</p></tp:treatment-sec><tp:treatment-sec sec-type="Type and only known species" id="SECID0EEJAE"><title>Type and only known species.</title><p><italic><tp:taxon-name><tp:taxon-name-part taxon-name-part-type="genus" reg="Michaelmoelleria">Michaelmoelleria</tp:taxon-name-part> <tp:taxon-name-part taxon-name-part-type="species" reg="vietnamensis">vietnamensis</tp:taxon-name-part></tp:taxon-name></italic> F. Wen, Z.B. Xin &amp; T.V. Do, sp. nov.</p></tp:treatment-sec><tp:treatment-sec sec-type="description" id="SECID0EVJAE"><title>Description.</title><p>Herbs, perennial, epipetric, obvious flesh stem, rosette when young and elongated when aging. Leaves basal or clustered at the top of the stem when young but alternate on elongated aerial stem after years of growth; leaf blade ovate to elliptic, glabrous, base cordate to broadly cuneate, apex obtuse. Inflorescences lax, axillary, 1- or 2-flowered cymes; bracts 2. Calyx actinomorphic, 5-parted to the base. Corolla bluish purple to purple, zygomorphic, inside glabrous; tube obviously curved at the middle, dramatically enlarged to be trumpet-shaped from the middle of corolla tube toward limb, much longer than limb; limb 2-lipped; adaxial lip 2-lobed and abaxial lip 3-lobed, lobes rounded to oblate, apex rounded. Stamens 4, included; anthers basifixed, coherent in pairs, thecae divaricate, confluent at apex, dehiscing longitudinally; staminode 1. Disc annular. Ovary narrowly ellipsoid, 1-loculed; placentas 2, parietal, projecting inward and divaricate. Stigma 2, both developed and appressed, lobes ligulate. Capsule straight in relation to pedicel, linear, dehiscing loculicidally to base, splitting along one suture, straight, not twisted.</p></tp:treatment-sec><tp:treatment-sec sec-type="etymology" id="SECID0E1JAE"><title>Etymology.</title><p><italic><tp:taxon-name><tp:taxon-name-part taxon-name-part-type="genus" reg="Michaelmoelleria">Michaelmoelleria</tp:taxon-name-part></tp:taxon-name></italic> was named in honor of Prof./Dr. Michael Möller from the Royal Botanic Garden Edinburgh. He is a well-known botanist studying Old World <tp:taxon-name><tp:taxon-name-part taxon-name-part-type="family">Gesneriaceae</tp:taxon-name-part></tp:taxon-name>, especially in Africa (Madagascar) and Asia (China), and mentor of the senior author from the 1990s to the present. “<italic><tp:taxon-name><tp:taxon-name-part taxon-name-part-type="genus" reg="Michaelmoeller">Michaelmoeller</tp:taxon-name-part></tp:taxon-name></italic>-” (means “Michael Möller”) stands for his full name. “<italic>moeller</italic>” is the English modification of the German family name, “Möller”. Initially, we planned to use “<italic><tp:taxon-name><tp:taxon-name-part taxon-name-part-type="genus" reg="Moelleria">Moelleria</tp:taxon-name-part></tp:taxon-name></italic>” as the genus name. However, this name was used in different places three times. They are <italic><tp:taxon-name><tp:taxon-name-part taxon-name-part-type="genus" reg="Moelleria">Moelleria</tp:taxon-name-part></tp:taxon-name></italic> Cleve (<tp:taxon-name><tp:taxon-name-part taxon-name-part-type="phylum">Bacillariophyta</tp:taxon-name-part></tp:taxon-name>, incertae sedis) [non <italic><tp:taxon-name><tp:taxon-name-part taxon-name-part-type="genus" reg="Moelleria">Moelleria</tp:taxon-name-part></tp:taxon-name></italic> Scop. (<tp:taxon-name><tp:taxon-name-part taxon-name-part-type="phylum">Spermatophyta</tp:taxon-name-part></tp:taxon-name>, <tp:taxon-name><tp:taxon-name-part taxon-name-part-type="family">Flacourtiaceae</tp:taxon-name-part></tp:taxon-name>) (≡ <italic><tp:taxon-name><tp:taxon-name-part taxon-name-part-type="genus" reg="Iroucana">Iroucana</tp:taxon-name-part></tp:taxon-name></italic> Aubl.)]; [nec <italic><tp:taxon-name><tp:taxon-name-part taxon-name-part-type="genus" reg="Moelleria">Moelleria</tp:taxon-name-part></tp:taxon-name></italic> Bres. (<tp:taxon-name><tp:taxon-name-part taxon-name-part-type="kingdom">Fungi</tp:taxon-name-part></tp:taxon-name>, <tp:taxon-name><tp:taxon-name-part taxon-name-part-type="family">Clavicipitaceae</tp:taxon-name-part></tp:taxon-name>) (≡ <italic><tp:taxon-name><tp:taxon-name-part taxon-name-part-type="genus" reg="Moelleriella">Moelleriella</tp:taxon-name-part></tp:taxon-name></italic> Bres.)] [nec <italic><tp:taxon-name><tp:taxon-name-part taxon-name-part-type="genus" reg="Moelleria">Moelleria</tp:taxon-name-part></tp:taxon-name></italic> (Freng.) Freng. (<tp:taxon-name><tp:taxon-name-part taxon-name-part-type="phylum">Bacillariophyta</tp:taxon-name-part></tp:taxon-name>, <tp:taxon-name><tp:taxon-name-part taxon-name-part-type="family">Naviculaceae</tp:taxon-name-part></tp:taxon-name>)] (<xref ref-type="bibr" rid="B2">Blanco and Wetzel 2016</xref>). Thus, to prevent confusion with those mentioned above, three existing and existed “<italic><tp:taxon-name><tp:taxon-name-part taxon-name-part-type="genus" reg="Moelleria">Moelleria</tp:taxon-name-part></tp:taxon-name></italic>”, we consider that using the variant of Dr. Michael Möller’s full name, “<italic><tp:taxon-name><tp:taxon-name-part taxon-name-part-type="genus" reg="Michaelmoeller">Michaelmoeller</tp:taxon-name-part></tp:taxon-name></italic>”, to name this new genus to be most appropriate.</p></tp:treatment-sec><tp:treatment-sec sec-type="distribution" id="SECID0E2NAE"><title>Distribution and habitat.</title><p>Endemic to southern Vietnam, under broadleaved forests in a montane granite area at 140–200 m altitude.</p></tp:treatment-sec><ref-list><ref id="B2"><mixed-citation xmlns:xlink="http://www.w3.org/1999/xlink" xlink:type="simple"><person-group><name name-style="western"><surname>Blanco</surname><given-names>S</given-names></name><name name-style="western"><surname>Wetzel</surname><given-names>CE</given-names></name></person-group> (<year>2016</year>) <article-title>Replacement names for botanical taxa involving algal genera.</article-title><source>Phytotaxa</source><volume>266</volume>(<issue>3</issue>): <fpage>195</fpage>–<lpage>205</lpage>. <ext-link xlink:type="simple" ext-link-type="doi" xlink:href="10.11646/phytotaxa.266.3.3">https://doi.org/10.11646/phytotaxa.266.3.3</ext-link></mixed-citation></ref></ref-list></tp:taxon-treatment>
